# Supplementary material for: Different knockout genotypes of OsIAA23 in rice using CRISPR/Cas9 generating different phenotypes
Source: Plant Mol Biol. 2019 Apr 19;100(4):467–79. doi: 10.1007/s11103-019-00871-5 (PMC6586719; doi:10.1007/s11103-019-00871-5)
Supplement: Supplementary file 3 — Supplementary material 3 (XLSX 20 kb) [file 11103_2019_871_MOESM3_ESM.xlsx]

## Sheet: Kasalath-mutations
SNPs in Kasalath Mutants					INDELs in Kasalath mutants
Chrome	Position	Mutation Type	Gene ID		Chrome	Position	Mutation Type	Gene ID
chr01	3192457	intergenic region	-		chr02	14295831	intergenic region	-
chr01	16197562	intergenic region	-		chr04	26317313	intron region	Os04g0526200
chr01	22156791	intergenic region	-		chr08	25533533	intergenic region	-
chr01	22514477	intergenic region	-		chr11	6897586	intergenic region	-
chr01	26667894	intergenic region	-
chr01	26667897	intergenic region	-
chr01	29697432	intergenic region	-
chr01	36902699	intergenic region	-
chr02	1574160	intron region	Os02g0130200
chr02	2582189	intron region	Os02g0147100
chr02	13048410	intergenic region	-
chr02	13621369	intergenic region	-
chr02	13688023	intergenic region	-
chr02	15124227	intergenic region	-
chr02	17658230	intergenic region	-
chr02	17902314	intergenic region	-
chr02	18668380	intergenic region	-
chr02	22025065	intergenic region	-
chr02	23292981	intergenic region	-
chr02	24570811	exon region	Os02g0618200
chr03	1386808	intergenic region	-
chr03	2957753	intergenic region	-
chr03	5269158	intergenic region	-
chr03	13461691	intergenic region	-
chr03	16391557	intergenic region	-
chr03	26945841	intergenic region	-
chr03	28506779	intergenic region	-
chr03	34058740	intergenic region	-
chr03	36201050	intergenic region	-
chr04	449214	intergenic region	-
chr04	1066420	intron region	Os04g0117900
chr04	1066447	intron region	Os04g0117900
chr04	2164919	intergenic region	-
chr04	2164934	intergenic region	-
chr04	2332246	intergenic region	-
chr04	2896897	intergenic region	-
chr04	4666653	intergenic region	-
chr04	5512962	intergenic region	-
chr04	6171956	intergenic region	-
chr04	8848556	intergenic region	-
chr04	10291601	intergenic region	-
chr04	11924965	intergenic region	-
chr04	13483112	intergenic region	-
chr04	29153674	UTR region	Os04g0578300
chr04	29429217	intergenic region	-
chr05	1037736	intergenic region	-
chr05	10495535	intergenic region	-
chr05	11923021	intergenic region	-
chr05	13356869	intergenic region	-
chr05	14835988	intergenic region	-
chr05	18216641	intergenic region	-
chr05	23349257	intergenic region	-
chr05	27621282	intergenic region	-
chr06	8856972	intergenic region	-
chr06	11901448	intergenic region	-
chr06	18660123	intergenic region	-
chr06	19072410	intergenic region	-
chr06	19140561	intergenic region	-
chr07	8223787	intergenic region	-
chr07	9718768	intergenic region	-
chr07	12944418	intergenic region	-
chr07	15162835	intergenic region	-
chr07	18090246	intergenic region	-
chr07	21195231	intergenic region	-
chr07	22447777	intergenic region	-
chr07	23794546	intergenic region	-
chr07	27276798	intergenic region	-
chr08	1499287	intergenic region	-
chr08	2649229	intergenic region	-
chr08	11596900	intergenic region	-
chr08	21694815	intergenic region	-
chr08	21748356	intergenic region	-
chr08	26955892	intergenic region	-
chr08	26955894	intergenic region	-
chr09	117094	intergenic region	-
chr09	4824553	intergenic region	-
chr09	5584486	intergenic region	-
chr09	9237448	intergenic region	-
chr09	10538073	intergenic region	-
chr09	14291788	intergenic region	-
chr09	14308098	intergenic region	-
chr10	29082	intergenic region	-
chr10	2849914	exon region	Os10g0147400
chr10	3145154	intergenic region	-
chr10	3192699	intergenic region	-
chr10	4091620	intergenic region	-
chr10	4915566	exon region	Os10g0171300
chr10	5625057	exon region	Os10g0181900
chr10	7890122	intergenic region	-
chr10	8235937	intergenic region	-
chr10	8646908	intergenic region	-
chr10	21662221	intergenic region	-
chr11	690320	intergenic region	-
chr11	690332	intergenic region	-
chr11	1104153	intergenic region	-
chr11	1811587	intergenic region	-
chr11	3939055	intergenic region	-
chr11	7179244	intergenic region	-
chr11	8186217	intergenic region	-
chr11	8186291	intergenic region	-
chr11	16028162	intergenic region	-
chr11	19600996	intergenic region	-
chr11	21070121	intergenic region	-
chr11	21077567	intergenic region	-
chr11	25103076	intron region	Os11g063650
chr11	28296022	intergenic region	-
chr12	177303	intergenic region	-
chr12	15425850	intergenic region	-
chr12	16185589	intergenic region	-
chr12	16185659	intergenic region	-
chr12	16185661	intergenic region	-
chr12	16185668	intergenic region	-
chr12	23370209	intergenic region	-
chr12	25571053	intergenic region	-
chr12	26144773	intergenic region	-
chr12	26858357	intergenic region	-

## Sheet: Wunyunjing24-mutations
SNPs in Wuyunjing24 Mutants					INDELs in Wuyunjing24 Mutants
Chrome	Position	Mutation Type	Gene ID		Chrome	Position	Mutation Type	Gene ID
chr01	3382258	intergenic region	-		chr01	20046255	intergenic region	-
chr01	7769962	intergenic region	-		chr01	12733711	intergenic region	-
chr01	11824100	intergenic region	-		chr01	12010545	intergenic region	-
chr01	11861586	intergenic region	-		chr03	33924923	intergenic region	-
chr01	12010545	intergenic region	-		chr03	7970059	intergenic region	-
chr01	15888171	intergenic region	-		chr03	15661869	UTR region	Os03g0391000
chr01	16391858	intergenic region	-		chr03	4526765	intergenic region	-
chr01	18584285	intergenic region	-		chr05	2004907	intergenic region	-
chr01	18812231	intergenic region	-		chr07	25849970	intergenic region	-
chr02	6929127	intergenic region	-		chr07	19842702	intron region	Os07g0515900
chr02	6929127	intergenic region	-		chr08	12219726	intergenic region	-
chr02	10477139	intergenic region	-		chr12	18771813	intergenic region	-
chr02	18740350	intergenic region	-
chr03	2998766	intergenic region	-
chr03	2998767	intergenic region	-
chr03	16753030	intron region	Os03g0407900
chr03	19208167	intergenic region	-
chr03	22525068	intergenic region	-
chr03	33755875	UTR region	Os03g0807600
chr03	34104308	intergenic region	-
chr04	4212832	intergenic region	-
chr04	4879736	intergenic region	-
chr04	5885620	intergenic region	-
chr04	25696870	intergenic region	-
chr04	26271793	intergenic region	-
chr04	32120904	intergenic region	-
chr04	32295014	intergenic region	-
chr04	33545212	intergenic region	-
chr04	33545214	intergenic region	-
chr05	16778376	intergenic region	-
chr05	21458430	intergenic region	-
chr06	1530624	exon region	Os06g0129000
chr06	9875524	intergenic region	-
chr06	9875545	intergenic region	-
chr06	20607055	intergenic region	-
chr07	2703967	intergenic region	-
chr07	24815959	intergenic region	-
chr07	26169876	intergenic region	-
chr07	28194511	intergenic region	-
chr07	28507334	intergenic region	-
chr08	17093496	intergenic region	-
chr09	112033	intergenic region	-
chr09	2856430	intergenic region	-
chr10	20455295	intergenic region	-
chr10	20483102	intergenic region	-
chr11	5588603	exon region	Os11g0208800
chr11	6724860	intergenic region	-
chr11	11638318	intergenic region	-
chr11	22190432	intergenic region	-
chr11	22190447	intergenic region	-
chr11	22829566	intergenic region	-
chr11	27092784	intron region	Os11g0670700
chr12	1335969	intergenic region	-
chr12	4366187	intergenic region	-
chr12	7107763	intergenic region	-
chr12	9954483	intergenic region	-
chr12	11460400	intergenic region	-
chr12	15765472	intergenic region	-
chr12	16813667	intergenic region	-
chr12	17436736	intergenic region	-
chr12	17806601	intergenic region	-

## Sheet: genotype of all IAA& ARF family
Gene	Position	ID	Wuyunjing24	Kasalath		Gene	Position	ID	Wuyunjing24	Kasalath
IAA1	1	Os01g0178500	0	0		ARF1	1	Os01g0236300	0	0
IAA2	1	Os01g0190300	0	0		ARF2	1	Os01g0670800	0	0
IAA3	1	Os01g0231000	0	0		ARF3	1	Os01g0753500	0	0
IAA4	1	Os01g0286900	0	0		ARF4	1	Os01g0927600	0	0
IAA5	1	Os01g0675700	0	0		ARF5	2	Os02g0141100	0	0
IAA6	1	Os01g0741900	0	0		ARF6	2	Os02g0164900	0	0
IAA7	2	Os02g0228900	0	0		ARF7	2	Os02g0557200	0	0
IAA8	2	Os02g0723400	0	0		ARF8	2	Os02g0628600	0	0
IAA9	2	Os02g0805100	0	0		ARF9	4	Os04g0442000	0	0
IAA10	2	Os02g0817600	0	0		ARF10	4	Os04g0519700	0	0
IAA11	3	Os03g0633500	0	0		ARF10/ARF18	6	Os06g0685700	0	0
IAA12	3	Os03g0633800	0	0		ARF11	4	Os04g0664400	0	0
IAA13	3	Os03g0742900	0	0		ARF12	4	Os04g0671900	0	0
IAA14	3	Os03g0797800	0	0		ARF13	4	Os04g0690600	0	0
IAA15	5	Os05g0178600	0	0		ARF14	5	Os05g0515400	0	0
IAA16	5	Os05g0186900	0	0		ARF15	5	Os05g0563400	0	0
IAA17	5	Os05g0230700	0	0		ARF16	6	Os06g0196700	0	0
IAA18	5	Os05g0523300	0	0		ARF17	6	Os06g0677800	0	0
IAA19	5	Os05g0559400	0	0		ARF19	6	Os06g0702600	0	0
IAA20	6	Os06g0166500	0	0		ARF20	7	Os07g0183050 & Os07g0183100	0	0
IAA21	6	Os06g0335500	0	0		ARF21	8	Os08g0520500 & Os08g0520550	0	0
IAA22	6	Os06g0355300	0	0		ARF22	10	Os10g0479900	0	0
IAA23	6	Os06g0597000	1	1		ARF23	11	Os11g0523800	0	0
IAA24	7	Os07g0182400	0	0		ARF24	12	Os12g0479400	0	0
IAA25	8	Os08g0109400	0	0		ARF25	12	Os12g0613700	0	0
IAA26	9	Os09g0527700	0	0		*0 for gene region without mutation & 1 for gene region with mutation
IAA27	11	Os11g0221000	0	0
IAA28	11	Os11g0221200	0	0
IAA29	11	Os11g0221300	0	0
IAA30	12	Os12g0601300	0	0
IAA31	12	Os12g0601400	0	0
*0 for gene region without mutation & 1 for gene region with mutation
